# Supplementary material for: A Multi-Center, Open-Label, Single-Arm Study to Investigate the Early Effectiveness of Esketamine Nasal Spray in Patients with Treatment-Resistant Depression Using a Mobile Self-Monitoring Application
Source: Pharmaceuticals (Basel). 2024 Aug 30;17(9):1143. doi: 10.3390/ph17091143 (PMC11434815; doi:10.3390/ph17091143)
Supplement: Supplementary file 1 [file pharmaceuticals-17-01143-s001.zip]

Archive with 1 entries (1 files):
- pharmaceuticals-3149895-supplementary.pdf
